# Supplementary material for: Ribosome profiling reveals multiple roles of SecA in cotranslational protein export
Source: Nat Commun. 2022 Jun 13;13:3393. doi: 10.1038/s41467-022-31061-5 (PMC9192764; doi:10.1038/s41467-022-31061-5)
Supplement: Supplementary file 5 — Source Data [file 41467_2022_31061_MOESM5_ESM.xlsx]

## Sheet: Figure 4k
Figure 4k
gene	group	SRP substrates?	hydrophobicity
asmA	SecA-first	no	3.6
ybhG	SecA-first	no	3.45
yafK	SecA-first	no	3.42
ccmG	SecA-first	no	3.41
yhdP	SecA-first	no	3.39
yfiR	SecA-first	no	3.32
degS	SecA-first	no	3.2
yrbC	SecA-first	no	3.17
nlpC	SecA-first	Yes	3.16
yliF	SecA-first	no	3.1
fecB	SecA-first	no	3.09
yejA	SecA-first	Yes	3.09
mltD	TF-first	no	3.09
ompF	TF-first	no	3.08
fimH	SecA-first	no	3.01
dsbG	SecA-first	no	3
yraM	SecA-first	no	2.91
spr	SecA-first	no	2.88
ygeR	SecA-first	no	2.88
iap	TF-first	no	2.86
emtA	SecA-first	Yes	2.84
yojL	SecA-first	no	2.84
nlpB	TF-first	no	2.84
yiaF	SecA-first	no	2.83
phoA	TF-first	no	2.83
aphA	SecA-first	no	2.82
rlpB	SecA-first	Yes	2.8
agp	TF-first	no	2.8
mltB	TF-first	no	2.79
yajG	SecA-first	no	2.78
ptr	SecA-first	Yes	2.77
fimF	SecA-first	no	2.74
fimC	SecA-first	no	2.73
yfhM	SecA-first	no	2.73
dsbA	SecA-first	no	2.72
fliY	SecA-first	no	2.72
ydcL	TF-first	no	2.69
fadL	TF-first	no	2.69
erfK	TF-first	no	2.68
ompC	TF-first	no	2.68
artJ	SecA-first	no	2.68
ybjR	SecA-first	no	2.67
yceB	SecA-first	Yes	2.67
ompA	TF-first	no	2.66
flu	TF-first	no	2.66
fimG	SecA-first	no	2.65
tesA	SecA-first	Yes	2.65
nikA	SecA-first	no	2.62
mepA	TF-first	no	2.62
tsx	TF-first	no	2.62
yncD	TF-first	no	2.62
amiB	SecA-first	no	2.61
ytfJ	SecA-first	no	2.55
ampH	TF-first	no	2.55
nrfA	TF-first	no	2.54
yncE	TF-first	no	2.54
ycfM	SecA-first	no	2.53
ytfM	TF-first	no	2.53
fhuA	TF-first	no	2.52
lamB	TF-first	no	2.51
dcrB	SecA-first	no	2.5
surA	SecA-first	no	2.48
slt	TF-first	no	2.48
dsbC	SecA-first	no	2.46
ybiS	SecA-first	no	2.46
ycbB	TF-first	no	2.46
napB	SecA-first	no	2.45
sapA	TF-first	no	2.45
mltA	SecA-first	no	2.43
tolB	SecA-first	Yes	2.42
prc	TF-first	no	2.4
cpdB	TF-first	no	2.4
acrA	TF-first	no	2.4
fimD	SecA-first	no	2.36
yghJ	TF-first	no	2.36
btuF	SecA-first	no	2.34
rna	SecA-first	no	2.34
degP	TF-first	no	2.32
dadA	TF-first	no	2.31
yeaY	SecA-first	no	2.31
ampC	TF-first	no	2.3
ycfS	SecA-first	no	2.29
yfgC	TF-first	no	2.29
bglX	TF-first	no	2.28
fepB	SecA-first	no	2.27
dacB	TF-first	no	2.25
yfiO	SecA-first	no	2.23
metQ	SecA-first	no	2.21
yaeT	TF-first	no	2.19
yhjJ	TF-first	no	2.18
imp	TF-first	no	2.18
proX	TF-first	no	2.17
ugpB	TF-first	no	2.17
potD	TF-first	no	2.16
dacC	SecA-first	no	2.12
pldA	TF-first	no	2.12
fiu	TF-first	no	2.12
ompT	TF-first	no	2.12
cirA	TF-first	no	2.11
chiA	TF-first	no	2.09
ushA	TF-first	no	2.02
yceI	TF-first	no	1.98
yfgL	TF-first	no	1.97
modA	SecA-first	no	1.96
dacA	TF-first	no	1.93
malE	TF-first	no	1.92
mdoG	TF-first	no	1.87
btuB	TF-first	no	1.85
rseB	TF-first	no	1.76
ymbA	SecA-first	no	1.74
fecA	TF-first	no	1.72
fdoG	TF-first	no	1.72

## Sheet: Supplementary Figure 1a
Supplementary Figure 1a
Top gel: anti-SecA blot
Bottom gel: anti-S13 blot
Four lanes from left to right: SecA w/ EDC, SecA-Avi w/ EDC, SecA-Avi w/o EDC, SecA-Avi w/EDC

## Sheet: Supplementary Figure 3a
Supplementary Figure 3a
Top gel: anti-YidC blot									70S ribosomes
Bottom gel: anti-DnaK blot
Three lanes from left to right: Total, Supernatant, Pellet

## Sheet: Supplementary Figure 6l
Supplementary Figure 6l
uniprot entry	gene	group	Absolute Contact Order
P0ACE0	hybC	TF_first	57.3049
P76578	yfhM	SecA_first	55.9889
P00634	phoA	TF_first	49.8273
P06971	fhuA	TF_first	49.1463
P0CK95	yghJ	TF_first	49.0771
P75780	fiu	TF_first	48.099
P76115	yncD	TF_first	47.1697
P10384	fadL	TF_first	47.0018
P24228	dacB	TF_first	45.8077
P33913	yejA	SecA_first	45.0165
P0A6J5	dadA	TF_first	44.799
P33363	bglX	TF_first	44.2096
P05458	ptr	SecA_first	43.1706
Q47622	sapA	TF_first	42.2627
P13036	fecA	TF_first	42.1381
P21170	speA	TF_first	40.3212
P33590	nikA	SecA_first	40.2693
P0AG80	ugpB	TF_first	40.2686
P08331	cpdB	TF_first	39.807
P0A935	mltA	SecA_first	39.7428
P17315	cirA	TF_first	39.5081
P19926	agp	TF_first	39.2066
P06129	btuB	TF_first	37.9432
P0AEX9	malE	TF_first	36.8892
P0AD70	ampH	TF_first	36.2641
P0AE06	acrA	TF_first	36.1611
P0A7B1	ppk	TF_first	35.8536
P22525	ycbB	TF_first	34.9262
P02943	lamB	TF_first	34.4787
P0AFK9	potD	TF_first	34.3434
P37648	yhjJ	TF_first	34.3301
P07024	ushA	TF_first	33.9898
P00811	ampC	TF_first	32.8539
P23865	prc	TF_first	32.7508
P75777	ybhG	SecA_first	30.6037
P0AFM2	proX	TF_first	29.4002
P37329	modA	SecA_first	29.2823
P33136	mdoG	TF_first	29.075
P28635	metQ	SecA_first	28.8368
P30130	fimD	SecA_first	28.6034
P77774	yfgL	TF_first	28.5479
P0ABK9	nrfA	TF_first	28.259
P10423	iap	TF_first	28.1512
P09169	ompT	TF_first	27.8925
P02931	ompF	TF_first	27.3671
P0AEB2	dacA	TF_first	26.4802
P41052	mltB	TF_first	26.1496
P06996	ompC	TF_first	25.954
P39176	erfK	TF_first	25.937
P21338	rna	SecA_first	25.7737
P08191	fimH	SecA_first	25.6415
P0ABZ6	surA	SecA_first	25.5786
P30860	artJ	SecA_first	25.2839
P08506	dacC	SecA_first	25.2687
P0AAX8	ybiS	SecA_first	25.0998
P0A855	tolB	SecA_first	25.0077
P0A927	tsx	TF_first	24.9513
P0AEM9	fliY	SecA_first	24.8558
P45464	yraM	SecA_first	24.8387
P0A921	pldA	TF_first	24.5852
P26365	amiB	SecA_first	24.4905
P75954	ycfS	SecA_first	24.3763
P0A940	yaeT	TF_first	23.7282
P0C0T5	mepA	TF_first	23.0672
P08189	fimF	SecA_first	22.8771
P64451	ydcL	TF_first	22.5619
P31554	imp	TF_first	22.2245
P76116	yncE	TF_first	22.0887
P0AEG4	dsbA	SecA_first	21.4735
P08190	fimG	SecA_first	21.3974
P66948	yfgC	TF_first	21.3104
P0AB85	yojL	SecA_first	20.9446
P0A910	ompA	TF_first	20.8369
P0AA99	yafK	SecA_first	20.7716
P0AEL6	fepB	SecA_first	20.7593
P39187	ytfJ	SecA_first	20.7469
P15028	fecB	SecA_first	20.5805
P0AFX9	rseB	TF_first	20.427
P39180	flu	TF_first	20.3603
P0C0V0	degP	TF_first	19.3808
P13656	chiA	TF_first	19.1473
P0A8X2	yceI	TF_first	19.0066
P0ADA5	yajG	SecA_first	18.8063
P0AE22	aphA	SecA_first	18.6942
P0AB26	yceB	SecA_first	18.6317
P0ADE4	ytfM	TF_first	18.3937
Q46798	ygeR	SecA_first	18.3204
P75820	ybjR	SecA_first	18.1936
P0AEE3	degS	SecA_first	17.6901
P0AB10	ymbA	SecA_first	17.4832
P0ADV7	yrbC	SecA_first	17.4295
P0AEZ7	mltD	TF_first	17.3685
P0AGC3	slt	TF_first	17.0945
P31697	fimC	SecA_first	16.9318
P0ADA1	tesA	SecA_first	16.1536
P75801	yliF	SecA_first	16.1085
P0AA86	ccmG	SecA_first	15.6729
P0AB38	ycfM	SecA_first	15.5846
P37028	btuF	SecA_first	15.3324
P0AEG6	dsbC	SecA_first	15.2268
P0A903	nlpB	TF_first	15.1736
P0AA91	yeaY	SecA_first	14.8789
P23898	nlpC	SecA_first	14.8484
P0C960	emtA	SecA_first	14.4555
P77202	dsbG	SecA_first	13.9618
P64548	yfiR	SecA_first	13.5931
P0AEE1	dcrB	SecA_first	12.8834
P28249	asmA	SecA_first	12.7253
P0ADK0	yiaF	SecA_first	12.5195
P0AFV4	spr	SecA_first	12.1437
P46474	yhdP	SecA_first	11.9212
P0ADC1	rlpB	SecA_first	10.9743
P0ABL3	napB	SecA_first	9.24606
P0AC02	yfiO	SecA_first	7.34158
